# Supplementary material for: In Vitro Identification of New Transcriptomic and miRNomic Profiles Associated with Pulmonary Fibrosis Induced by High Doses Everolimus: Looking for New Pathogenetic Markers and Therapeutic Targets
Source: Int J Mol Sci. 2018 Apr 20;19(4):1250. doi: 10.3390/ijms19041250 (PMC5979287; doi:10.3390/ijms19041250)
Supplement: Supplementary file 1 [file ijms-19-01250-s001.zip]

Archive with 4 entries (4 files):
- Granata et al Supplementary File.doc
- FIGURE S1.tif
- FIGURE S2.tif
- FIGURE S3.tif
